# Supplementary material for: Whole genome sequencing in cats, identifies new models for blindness in AIPL1 and somite segmentation in HES7
Source: BMC Genomics. 2016 Mar 31;17:265. doi: 10.1186/s12864-016-2595-4 (PMC4815086; doi:10.1186/s12864-016-2595-4)
Supplement: Additional file 3: Figure S2. — Sequencing Reads in the Persian Cat Trio. Quality assessment (removing low quality bases, trimming adapters and subsequently excluding reads under 20 bases) reduced the number of reads for each library and lane. Fewer reads were generated from 550 base pair libraries (those containing the text “Lib550”). The unique read counts displayed here were calculated by FastQC; duplicates reported in the text were calculated from marked duplicates among mapped reads. a) Cat 13230 non-carrier queen, b) Cat 14056 affected sire, and c) Cat 16628 carrier offspring. (ZIP 229 kb) [file 12864_2016_2595_MOESM3_ESM.zip]

Archive with 3 entries (3 files):
- sfig2/PPRA_WGS_SFig2a.png
- sfig2/PPRA_WGS_SFig2b.png
- sfig2/PPRA_WGS_SFig2c.png
